# Supplementary material for: Using implementation mapping to refine strategies to improve implementation of an evidence-based mobile market intervention: a study protocol
Source: Front Health Serv. 2024 Feb 13;4:1288160. doi: 10.3389/frhs.2024.1288160 (PMC10897039; doi:10.3389/frhs.2024.1288160)
Supplement: Supplementary file 1 [file Table1.xlsx]

## Sheet: Sheet1
Domain	Construct	Illustrative Quote	Key Lesson Learned
Intervention Characteristics	Relative Advantage	"I think that implementing the veggie van model gives us a better mission and it opens up access to grants and stuff that could be available for markets that are specifically working on increasing access to people who have limited access to fresh food and evidence. It could open up funding because of the evidence base, the evidence that you have."	Implementing an evidence-based model gives organizations an advantage especially when speaking with funders.
	Adaptability	"So, we provide carrots, onions, cabbage, garlic, and a bunch of other items. We even provide the dressing for it and that’s what our meal kits typically are. Each week we have a different recipe, a different meal, a different bundle."	VV model components (e.g., produce bundles) can be adapted to an organization or community's needs.
	Complexity of the Intervention	"Towards the end of October, they’re already running out of produce so I would say it would be hard because we would have to outsource [or] consider that and how we’re going to work with different farms."	VV model components (e.g., high quality produce procurement) can be complex and that complexity is dependent on certain factors (e.g., weather, seasonality).
	Design Quality and Packaging	"The trainings have been really helpful, [and] just being able to talk to people about things and we always reach out to people whenever we have questions…the Veggie Van team has been such [an] incredible support system."	Access to technical assistance, as part of study participation, from the research team has been beneficial for implementation of the VV model.
	Cost of Intervention	"I also think we'll be bringing in more money because of the bundle. So, I think it'll all balance out in the end."	Implementing the VV model will help cover any increases in programmatic expenses through the sale of produce bundles.
Outer Setting	Customer Needs and Resources	"It just turned off a lot of people and they knew us. A lot of people know about us already and were confused. So, it was very difficult."	Certain VV model components (e.g., reduced cost payment model) may not be suitable for a community's needs or preferences.
	Cosmopolitanism	"So, I had done some pretty extensive outreach before I launched our market. And I talked to about 15 different markets in the country, but actually getting to meet people and have those conversations and hear about their experiences and know what works and what did not. It was just really powerful to be in a room with folks like that."	The VV study has created opportunities for partners to network with other mobile market professionals across the country which has been highly beneficial to organizations.
	Peer Pressure	"Yeah, I mean access to resources that are proven to work definitely gives us an advantage. Yes."	Implementing the VV model gives their organization an advantage over other organizations through providing a framework that is evidence-based.
	External Policy and Incentives	“I really would love for us to be able to take SNAP…no one here at [organization name] is willing to put their social security number down. We tried with partners. We’ve completely given up with partners.”	There are external policy barriers that may impede implementation of VV model components (e.g., reduced cost payment model).
Inner Setting	Structural Characteristics	“More staff. I mean, that is our biggest hurdle. Inconsistent staff, because we only hire part time hours, it's been really hard to manage that because people want to call off or switch hours a lot.”	Insufficient staffing is a persistent barrier that impedes implementation of the VV model.
	Implementation Climate	“I think people in the organization have been super receptive…people are really enthusiastic about Veggie Van model. All the staff, director level staff, program level staff, and our board and donors and funders have been really enthusiastic about Veggie Van as a program.”	Organizations' staff and leadership are highly receptive to implementing the VV model.
	Tension for Change	“The model didn’t make sense since we were distributing food for free. But after listening, I realized there had been talk about a mobile market at [organization name] for quite some time anyway…. I think there is something to be said for people paying even a little bit of [money] for something …I think it was with mixed at the beginning, but everybody is completely on board right now including m…	There may be mixed reception within an organization regarding implementing VV model components (e.g., reduced cost payment model) that are a departure from existing operations.
	Compatibility	"We’ve built our model and our reputation on locally grown, a lot of [which] we grow ourselves so that we know whether folks are getting produce that’s heavily sprayed. When you run a market in the winter, you have no control over that. Sometimes you're getting broccoli from China. That just goes against our model and our philosophy in what we're trying to do.”	There may be mismatches between organizational values/mission and VV model components (e.g., season extension).
	Relative Priority	“We try to make them complimentary; we try to be intentional about making all of the programs complimentary…I would say that if there's any competition, it's just for a person power.”	Even when the mobile market and VV model implementation are among the top organizational priorities, there can be conflict in terms of sharing resources (e.g. staff) between projects.
	Readiness for Implementation; Subconstruct: Access to Knowledge and Information	“It was almost like even today trying to catch up like find time and we're not funded for the time. It was really hard to get trained efficiently on my end. And I think if we had the funding sorted out in had more the deadline we were hoping for, I would be more present and prepared.”	Lack of resources (e.g., time, funding) impedes the ability to utilize training resources.
	Readiness for Implementation; Subconstruct: Leadership Engagement	“We just have a small board right now, and they're not very involved…that would be great if they were more involved.”	There is insufficient support from executive leadership for VV model implementation.
	Readiness for Implementation; Subconstruct: Available Resources	“I think more staff is the key and that's what we've been trying to do at least, but it's just like hard to find the money like to pay people and we are super reliant on volunteers which is unreliable.”	There is a need for additional resources (e.g., funding, staff) to implement and/or sustain the VV model.
Characteristics of Individuals	Knowledge and Beliefs about the Intervention	“I think that, yeah, another thing that really has going for it, the Veggie Van model…[is] focusing more on incentivizing and lowering costs for low-income individuals.”	The VV model is effective through driving down the cost of produce.
	Self-efficacy	“It was difficult in the beginning because meal kits [were] not something we were doing consistently.”	Organizations experience difficulty in implementing VV model components (e.g., produce bundle).
Process	Planning	"When we were thinking about how to launch [VV study market sites], we started with a timeline. That's something I've brought to the table. It's like, 'What's this big picture? What are we doing here?' Usually in that timeline, we always start with those conversations [with] what our partner wants it to look like."	Planning for VV model implementation entails developing a timeline and conducting community engagement with community partners.
	Engaging community members	“It makes it easier because it comes into that customer trust factor. So yes, it makes it easier if you've got a good level of experience. And you're tied to your community. People see you.”	Building recognition, trust and acceptance among community members facilitates introducing a mobile market to new communities and implementing the VV model.
	Engaging champions and stakeholders	“[There’s no] way to force somebody to do something, but I wish there was a little bit of a way that we could have better buy-in for partners. Not really sure how you would do that.”	Lack of support from community partners (e.g., host sites, champions) impedes market operations and implementation of the VV model.
	Executing	“I think the Veggie Van model, yes...bundling probably would have happened a year ago had we not pivoted for COVID.”	The VV model was implemented according to plan, but some components were encumbered by the pandemic.
